# Supplementary material for: Waste generation and carbon emissions of a hospital kitchen in the US: Potential for waste diversion and carbon reductions
Source: PLoS One. 2021 Mar 17;16(3):e0247616. doi: 10.1371/journal.pone.0247616 (PMC7968671; doi:10.1371/journal.pone.0247616)
Supplement: S1 Data — (XLSX) [file pone.0247616.s001.xlsx]

## Sheet: All Day Raw Data
Waste bag label	Current time	Included in Detailed Audit?	kg	Original units	Landfill	Recycling, Metal etc.	Recycling, Paper	Existing Recycling?	Additional notes
N/A	05:45:00		N/A	N/A	N/A	0	0		Bins did not have waste in bags- audit is just starting to be reinforced
N/A	06:10:00		N/A	N/A	N/A	0	0		Bins did not have waste in bags- audit is just starting to be reinforced
Decanting room	06:40:00		18.82	N/A	0	0	18.82	yes	Cardboard boxes is from decanting room; not weighed (estimated as "average" of other decanting room units)
Decanting room	06:45:00		18.82	N/A	0	0	18.82	yes	Cardboard boxes is from decanting room; not weighed (estimated as "average" of other decanting room units)
Decanting room	06:49:00		18.82	N/A	0	0	18.82	yes	Cardboard boxes is from decanting room; not weighed (estimated as "average" of other decanting room units)
Decanting room	06:53:00		18.82	N/A	0	0	18.82	yes	Cardboard boxes is from decanting room; not weighed (estimated as "average" of other decanting room units)
Production	06:56:00		14.0614	lbs	14.0614	0	0
Production	06:56:00		0.645	kg	0.645	0	0
Production	06:56:00		0.145	kg	0.145	0	0
Production	06:56:00		4.575	kg	4.575	0	0
Production	06:56:00		7.25747	lbs	7.25747	0	0
CAT	06:56:00		0.907184	lbs	0.907184	0	0
Production	06:56:00		1.4	kg	1.4	0	0
Production	06:56:00		1.36078	lbs	1.36078	0	0
CAT	06:56:00		2.72155	lbs	2.72155	0	0
Production	06:56:00		0.907184	lbs	0.907184	0	0
Production	07:27:00		6.80388	lbs	6.80388	0	0
Production	07:27:00		9.07184	lbs	9.07184	0	0
Production	07:27:00		3.62874	lbs	3.62874	0	0
Production	07:27:00		4.08233	lbs	4.08233	0	0
Production	07:27:00		5.4431	lbs	5.4431	0	0
CAT	08:15:00		5.4431	lbs	5.4431	0	0
CAT	08:50:00		0.907184	lbs	0.907184	0	0
CAT	08:55:00		1.81437	lbs	1.81437	0	0
PS	09:06:00		1.36078	lbs	1.36078	0	0
PS	09:10:00		7.25747	lbs	7.25747	0	0
Production	09:20:00		2.72155	lbs	2.72155	0	0
Production	09:20:00		7.71106	lbs	7.71106	0	0
Production	09:20:00		21.7724	lbs	21.7724	0	0
Production	09:20:00		11.7934	lbs	11.7934	0	0
Production	09:20:00		5.8967	lbs	0	5.8967	0	yes	metal cans (13 cans)
PS	09:20:00		0.907184	lbs	0.907184	0	0
Pot room	09:25:00		14.9685	lbs	14.9685	0	0		48lbs with the bin
Decanting room	09:30:00		4.53592	lbs	0	0	4.53592	yes	Decanting room boxes
Production	09:30:00	yes	0.453592	lbs	0.453592	0	0
PS	09:40:00	yes	1.81437	lbs	1.81437	0	0
PS	09:40:00	yes	14.0614	lbs	14.0614	0	0
Production	09:40:00	yes	4.53592	lbs	0	4.53592	0	yes	recyclable
DR	10:05:00	yes	0.907184	lbs	0.907184	0	0
Production	10:10:00	yes	15.8757	lbs	15.8757	0	0
Decanting room	10:20:00	yes	53.0703	lbs	0	0	53.0703	yes	Decanting room boxes
Decanting room	10:20:00	yes	32.6586	lbs	0	0	32.6586	yes	Decanting room boxes
Pot room	10:25:00	yes	24.0404	lbs	24.0404	0	0
Decanting room	10:40:00		2.72155	lbs	0	0	2.72155	yes	Decanting room boxes
DR	10:40:00		78.0178	lbs	78.0178	0	0
DR	11:00:00		37.6481	lbs	37.6481	0	0
DR	11:13:00		5.43	kg	5.43	0	0
DR	11:13:00		2.65	kg	2.65	0	0
DR	11:14:00		9	kg	9	0	0
DR	11:14:00		6.3	kg	6.3	0	0
DR	11:16:00		7.2	kg	7.2	0	0
DR	11:18:00		7.12	kg	7.12	0	0
CAT	11:26:00		0.24	kg	0.24	0	0
Decanting room	11:51:00		14.5149	lbs	0	0	14.5149	yes	boxes
Decanting room	11:58:00		5.4431	lbs	0	0	5.4431	yes	boxes; this one had error when measuring the tare 66lbs before, 78lbs after
PS	12:06:00	yes	7.84	kg	7.84	0	0
PS	12:06:00	yes	12.247	lbs	12.247	0	0
CAT	12:06:00	yes	4.23	kg	4.23	0	0
PS	12:06:00	yes	6.465	kg	6.465	0	0
CAT	12:06:00	yes	0.83	kg	0.83	0	0
CAT	12:06:00	yes	8.79	kg	8.79	0	0
Production	12:14:00	yes	3.01	kg	3.01	0	0
Production	12:14:00	yes	2.02	kg	2.02	0	0
Production	12:14:00	yes	9.68	kg	9.68	0	0
Production	12:14:00	yes	2.56	kg	2.56	0	0
Production	12:14:00	yes	2.09	kg	2.09	0	0
Production	12:14:00	yes	3.91	kg	3.91	0	0
Production	12:14:00	yes	5.88	kg	5.88	0	0
CAT	12:42:00	yes	4.925	kg	4.925	0	0
CAT	12:42:00	yes	4.87	kg	4.87	0	0
PS	13:13:00		3.04	kg	3.04	0	0
DR	13:14:00		2.72	kg	2.72	0	0
DR	13:19:00		0.453592	lbs	0	0	0.453592	yes	cardboard
PS	13:19:00		0.975	kg	0.975	0	0
DR	13:23:00		0.24	kg	0.24	0	0
DR	13:23:00		2.29	kg	2.29	0	0
DR	13:23:00		1.635	kg	1.635	0	0
DR	13:23:00		2.24	kg	2.24	0	0
PS	13:29:00		16.98	kg	16.98	0	0
Production	13:29:00		9.02	kg	0	9.02	0	yes	metal cans (all)
Production	13:29:00		4.51	kg	4.51	0	0		milk carton
Production	13:29:00		5.56	kg	5.56	0	0
Production	13:29:00		3.53	kg	3.53	0	0
PS	13:29:00		8.38	kg	8.38	0	0
PS	13:31:00		12.28	kg	12.28	0	0		mainly coffee grounds
PS	13:47:00		5.405	kg	5.405	0	0
CAT	14:09:00		2.315	kg	2.315	0	0
DR	14:35:00		5.385	kg	5.385	0	0
DR	14:35:00		12.76	kg	12.76	0	0
DR	14:35:00		8.06	kg	8.06	0	0
DR	14:35:00		10.14	kg	10.14	0	0
DR	14:35:00		8.86	kg	8.86	0	0
DR	14:35:00		6.905	kg	6.905	0	0
DR	14:35:00		10.39	kg	10.39	0	0
DR	14:35:00		1.81437	lbs	0	0	1.81437	yes	cardboard and stuff
Production	14:40:00		15.27	kg	15.27	0	0
CAT	14:40:00		0.57	kg	0.57	0	0
PS	14:40:00		6.98	kg	6.98	0	0
PS	14:40:00		1.83	kg	1.83	0	0
Production	14:40:00		1.115	kg	1.115	0	0
Pot room	14:48:00		86.1825	lbs	86.1825	0	0
DR	15:09:00	yes	8.56	kg	8.56	0	0
DR	15:09:00	yes	6.43	kg	6.43	0	0
DR	15:09:00	yes	10.05	kg	10.05	0	0
DR	15:09:00	yes	10.77	kg	10.77	0	0
DR	15:09:00	yes	6.91	kg	6.91	0	0
DR	15:09:00	yes	9.5	kg	9.5	0	0
DR	15:09:00	yes	11.6	kg	11.6	0	0
DR	15:09:00	yes	9.65	kg	9.65	0	0
DR	15:09:00	yes	9.45	kg	9.45	0	0
DR	15:09:00	yes	1.92	kg	1.92	0	0
DR	15:09:00	yes	9.15	kg	9.15	0	0
DR	15:09:00	yes	7.58	kg	7.58	0	0
DR	15:09:00	yes	0.226796	lbs	0	0	0.226796	yes	paperboard (apron)
CAT	15:25:00	yes	0.98	kg	0.98	0	0
PS	15:40:00		34.9266	lbs	34.9266	0	0
CAT	15:40:00		1.28	kg	1.28	0	0
PS	15:45:00		4.57	kg	4.57	0	0
Production	15:50:00		1.76	kg	1.76	0	0
PS	15:50:00		0.06	kg	0.06	0	0
Production	16:00:00		1.94	kg	1.94	0	0
CAT	18:20:00		1.68	kg	1.68	0	0
CAT	18:25:00		8.9	kg	8.9	0	0
PS	18:37:00		6.25	kg	6.25	0	0
PS	18:37:00		7.935	kg	7.935	0	0
PS	18:37:00		7.445	kg	7.445	0	0
Production	18:37:00		4.25	kg	4.25	0	0
PS	18:40:00		4.71	kg	4.71	0	0
PS	18:40:00		0.907184	lbs	0.907184	0	0		some stuff leftover in bottom of bin
Pot room	18:47:00		70.7604	lbs	70.7604	0	0
General waste	19:04:00		1.38	kg	1.38	0	0
General waste	19:04:00		4.08233	lbs	0	0	4.08233	yes	cardboard
General waste	19:04:00		2.26796	lbs	0	0	2.26796	yes	cardboard
General waste	19:04:00		1.81437	lbs	0	1.81437	0	yes	plastic
Pot room	19:50:00		5.4431	lbs	5.4431	0	0		plastic bags / papers
CAT	20:50:00		0.175	kg	0.175	0	0
CAT	20:50:00		0.705	kg	0.705	0	0
CAT	20:50:00		2.33	kg	2.33	0	0
DR	20:55:00		1.13	kg	1.13	0	0
DR	21:00:00		2.3	kg	2.3	0	0
DR	21:00:00		1.7	kg	1.7	0	0
DR	21:00:00		5.8967	lbs	5.8967	0	0
DR	21:00:00		9.07184	lbs	9.07184	0	0
DR	21:00:00		14.5149	lbs	14.5149	0	0
DR	21:00:00		10.8862	lbs	10.8862	0	0
DR	21:00:00		8.61825	lbs	8.61825	0	0
DR	21:00:00		10.8862	lbs	10.8862	0	0
DR	21:00:00		7.25747	lbs	7.25747	0	0
DR	21:00:00		11.3398	lbs	11.3398	0	0
DR	21:00:00		6.35029	lbs	6.35029	0	0
DR	21:00:00		8.61825	lbs	8.61825	0	0
DR	21:00:00		7.71106	lbs	7.71106	0	0
DR	21:00:00		27.6691	lbs	27.6691	0	0
DR	21:00:00		8.61825	lbs	8.61825	0	0
DR	21:00:00		3.62874	lbs	0	3.62874	0	yes	tin pans
DR	21:09:00		1.81437	lbs	0	0	1.81437	yes	cardboard trays
DR	21:10:00		14.5149	lbs	14.5149	0	0
DR	21:10:00		7.93786	lbs	7.93786	0	0
DR	21:10:00		8.61825	lbs	8.61825	0	0
DR	21:10:00		1900-01-07 06:10:45	lbs	7.25747	0	0
DR	21:10:00		3.17514	lbs	3.17514	0	0
DR	21:10:00		10.8862	lbs	10.8862	0	0
DR	21:10:00		5.4431	lbs	5.4431	0	0		tare estimated for blue round bin
Pot room	21:11:00		75.7499	lbs	75.7499	0	0
PS	21:13:00		9.07184	lbs	9.07184	0	0
PS	21:13:00		2.72155	lbs	2.72155	0	0
PS	21:13:00		2.72155	lbs	2.72155	0	0
PS	21:13:00		2.72155	lbs	2.72155	0	0
General waste	21:13:00		17.2365	lbs	17.2365	0	0
Production	21:42:00		1.81437	lbs	0	0	1.81437	yes	cardboard
Pot room	21:42:00		32.6586	lbs	32.6586	0	0
TOTAL			1515.15		1289.56	24.8957	200.698	1515.15

## Sheet: Detailed Raw Data
Bag Label	PS (in kg)	PS (in kg)	Production (in kg)	Production (in kg)	Production (in kg)	Production (in kg)	DR (in kg)	PS (in kg)	PS (in kg)	Production (in kg)	Production (in kg)	Production (in kg)	Production (in kg)	Production (in kg)	Production (in kg)	Production (in kg)	CAT (in kg)	CAT (in kg)	CAT (in kg)	CAT (in kg)	CAT (in kg)	DR (in kg)	DR (in kg)	DR (in kg)	DR (in kg)	DR (in kg)	DR (in kg)	DR (in kg)	DR (in kg)	DR (in kg)	DR (in kg)	DR (in kg)	DR (in kg)	CAT (in kg)
Audit Period	9:30-10:30	9:30-10:30	9:30-10:30	9:30-10:30	9:30-10:30	9:30-10:30	9:30-10:30	12:00-1:00	12:00-1:00	12:00-1:00	12:00-1:00	12:00-1:00	12:00-1:00	12:00-1:00	12:00-1:00	12:00-1:00	12:00-1:00	12:00-1:00	12:00-1:00	12:00-1:00	12:00-1:00	3:30-4:30	3:30-4:30	3:30-4:30	3:30-4:30	3:30-4:30	3:30-4:30	3:30-4:30	3:30-4:30	3:30-4:30	3:30-4:30	3:30-4:30	3:30-4:30	3:30-4:30
Compostable Food/ Organic Wastes	13.6	2.265	0.885	4.085	2.67	7.38	1.21	2.915	7.18	1.48	1.45	5.165	1.555	1.785	3.045	9.665	7.715	0.16	3.88	2.665	4.42	5.865		4.09	7.195	6.845	4.62	5.755	5.25	5.72	6.42	5.87	6.215
Food/ Organic Wastes (service ware/lids)												0.07	1.22					0.015				0.03				0.105			0.005	0.085	0.035	0.165	0.09
Recyclable Glass, metal, beverage carton (#1,2,5)		0.9	0.01	2.385	1.055	1.64	0.875	0.36		0.475	1.43	0.765	0.06	1.095	0.26	1.145	0.97	0.12	1.475	0.97	0.215	1.26		0.985	1.34	1.375	1.22	1.405	0.965	1.445	1.18	1.49	1.265	0.45
Recyclable Paper & Paperboard			0.17	0.11	0.085		0.07	0.25		0.075	1.275	0.015	1.295	0.25	0.09		0.115	0.1	0.01	0.12	0.28		0.56	0.15	0.315
Non-Recyclable Plastic (thin film)	0.205	0.115	0.2	0.735	1.22	3.15	0.23	1.47	1.705	1.58	1.58	1.045	0.115	1.575	1.23	1.41	1.27	1.215	0.975	1.48	1.16	1.94	0.24	1.59	2.414	2.41	2.155	2.53	1.995	2.76	1.765	2.595	2.155	1.485
Gloves	0.035	0.08	0.045	1.245	0.915	1.35	0.07	0.025	0.055	0.205	0.375	0.03		1.09	0.08	0.275	0.23	0.05	0.905	1.17	0.895				0.095									0.02
Other Wastes			0.015	0.02	0.02	0.0875		0.055		0.045	0.115				0.1	0.045				0.005	0.02	0.185			0.32	0.335	0.205	0.3	0.185	0.35	0.145	0.27	0.28	0.225
Accidental dispostals (trays, cups, silverware)
Unused Items	0.405			2.27		1.435			0.505													1.295		1.84	0.935	3.18	1.13	2.69	1.46	1.49	1.91	1.515	1.785
Expired items (only for last audit, 9-10pm)
TOTAL	14.245	3.36	1.325	10.85	5.965	15.0425	2.455	5.075	9.445	3.86	6.225	7.09	4.245	5.795	4.805	12.54	10.3	1.66	7.245	6.41	6.99	10.575	0.8	8.655	12.614	14.25	9.33	12.68	9.86	11.85	11.455	11.905	11.79	2.18
